# Supplementary material for: Benefits of VR Physical Exercise on Cognition in Older Adults with and without Mild Cognitive Decline: A Systematic Review of Randomized Controlled Trials
Source: Healthcare (Basel). 2021 Jul 13;9(7):883. doi: 10.3390/healthcare9070883 (PMC8306887; doi:10.3390/healthcare9070883)
Supplement: Supplementary file 1 [file healthcare-09-00883-s001.zip]

Archive with 1 entries (1 files):
- healthcare-1217242-supplementary.pdf
